# Supplementary material for: Zein-Derived Peptides from Corn Promote the Proliferation of C2C12 Myoblasts via Crosstalk of mTORC1 and mTORC2 Signaling Pathways
Source: Foods. 2024 Mar 18;13(6):919. doi: 10.3390/foods13060919 (PMC10970237; doi:10.3390/foods13060919)
Supplement: Supplementary file 1 [file foods-13-00919-s001.zip]

Archive with 1 entries (1 files):
- foods-2866266-supplementary.pdf
